# Supplementary material for: Phytochemical Profiling, Bioactivity, and Insecticidal Effectiveness of Mammea americana L. Leaf Extracts Against Ferrisia sp
Source: Plants (Basel). 2024 Dec 25;14(1):21. doi: 10.3390/plants14010021 (PMC11723013; doi:10.3390/plants14010021)
Supplement: Supplementary file 1 [file plants-14-00021-s001.zip]

Archive with 1 entries (1 files):
- plants-3376032-supplementary.pdf
